# Supplementary material for: Lightweight Polyethylene/Hexagonal Boron Nitride Hybrid Thermal Conductor Fabricated by Melt Compounding Plus Salt Leaching
Source: Polymers (Basel). 2022 Feb 22;14(5):852. doi: 10.3390/polym14050852 (PMC8912592; doi:10.3390/polym14050852)
Supplement: Supplementary file 1 [file polymers-14-00852-s001.zip]

Archive with 1 entries (1 files):
- polymers-1575753-supplementary.pdf
